# Supplementary material for: Holarctic Species in the Pluteus romellii Clade. Five New Species Described and Old Names Reassessed
Source: J Fungi (Basel). 2022 Jul 25;8(8):773. doi: 10.3390/jof8080773 (PMC9394350; doi:10.3390/jof8080773)
Supplement: Supplementary file 1 [file jof-08-00773-s001.zip]

Archive with 1 entries (1 files):
- jof-1822570-supplementary.pdf
